# Supplementary material for: Shenmai Injection Protects Against Doxorubicin-Induced Cardiotoxicity via Maintaining Mitochondrial Homeostasis
Source: Front Pharmacol. 2020 Jun 5;11:815. doi: 10.3389/fphar.2020.00815 (PMC7289952; doi:10.3389/fphar.2020.00815)
Supplement: Supplementary file 1 [file DataSheet_1.xlsx]

## Sheet: figure2ABC
			Control	DOX	DOX+SMI	DOX+DRZ			Control	DOX	DOX+SMI	DOX+DRZ			Control	DOX	DOX+SMI	DOX+DRZ
	survival %	0	100	100	100	100		CK(U/L)	891	4888	3857	1195		CK-MB(U/L)	534	1252	876	419
		2		95					1602	1545	1439	2169			575	663	545	578
		3							1399	1758	923	1177			738	497	394	444
		4		85		95			3060	1789	1764	1456			1021	566	660	579
		6		70	95				1168	3008	836	1394			652	916	364	421
		8		60	90				2323	2597	1266	1964			636	801	577	722
		9			85				1757	2496	1680	1185			604	778	569	433
		10		55					951	2702	1590	1755			407	760	685	521
		12		45	80				1783		1790	1797			541		467	553
		13		40		90			1847		1468	993			618		685	333
		14	100	40	80	90			1689		1500	2170			642		497	691
									1601		1610	1705			622		577	400
											1705	1091					533	321
											1953	2069					468	673
											1835	1539					641	402
											1666	1580					568	691
												1574						598
												1577						600
	WGA	Control	DOX	DOX+SMI	DOX+DRZ
	cross-sectional area (um2)	241.288	339.742	251.044	262.654
		239.175	307.735	233.197	264.498
		245.996	389.768	242.008	252.516

## Sheet: figure3BCD
	LV Vol;s	Control	DOX	DOX+SMI	DOX+DRZ		FS%	Control	DOX	DOX+SMI	DOX+DRZ			EF%	Control	DOX	DOX+SMI	DOX+DRZ
		5.11653	39.5206	24.2816	34.1997			54.4118	26.8421	28.75	16.5605				86.3471	52.688	56.2596	35.5298
		20.2574	34.1997	27.5683	39.5206			34.9693	16.5605	27.7109	17.2619				65.0972	35.5298	54.5278	36.651
		49.8539	38.1507	20.2574	70.6365			27.4882	22.1591	27.8911	14.9039				53.3288	45.2585	55.2474	31.624
		20.2574	34.1997	8.6984	37.4757			32.4841	25.5682	26.9231	21.3873				61.8126	50.9277	54.9646	43.9835
		1.37463	33.5642	11.595	39.5206			56.3218	21.6867	40.1408	19.186				88.8277	44.6379	72.1441	40.1063
		24.2816	25.896	32.9353	13.0368			26.4516	26.4151	32.1053	36.8794				52.7936	52.6445	60.5715	68.1382
		22.7248	49.0724	17.0674	39.5206			28.3871	18.2796	29.7872	23.2044				55.8202	38.2275	58.2876	46.9388
		26.447	27.0044	18.397	38.8323			25.3164	30.814	29.6552	21.1428				50.8989	59.0746	57.9874	43.5209
		18.8527		21.2253	5.11653			35.625		24.4755	39.8058				66.0392		49.8689	72.8604
		24.2816		13.794	31.697			37.0166		40.9091	30.9782				67.3989		72.7618	59.0669
		24.3411		21.7188	52.2389			37.8468		32.7161	19.5876				66.8446		62.0237	40.4569
		18.3479		13.794	7.8378			33.8479		30.5343	33.0275				62.8755		59.6662	63.9124
				23.2374	35.4904					24.3243	18.9024						49.4985	39.7396
				13.4124	46.0133					31.2977	19.1257						60.7821	39.8081
				29.2988	64.1714					25.9036	18.6603						51.6735	38.5745
				6.51734	46.768					38.1818	21.9895						70.6672	44.7001
					39.6257						24.2876							48.6089
					35.9878						22.2899							44.6123

## Sheet: figure4ABCDFG
	TUNEL TEST	control	DOX	DOX+SMI	DOX+DRZ		bax/bcl-2	control	DOX	DOX+SMI	DOX+DRZ		c-Caspase3/Caspase3	control	DOX	DOX+SMI	DOX+DRZ		SMI CONCENTRATION	10%	0.5%	0.05%	0		DOX1uM
		7.61905	40.8537	14.3411	11.5044			93.6756	291.298	57.2588	51.7779			91.3834	214.017	121.618	130.45		viability	82.8547	107.432	98.0574	101.731		SMI CONCENTRATION	control	0.5%	0.125%	0.032%	0.004%	0		ANNEXIN V-PI	control	control+smi0.5	DOX	DOX+smi0.5	DOX+smi0.25			bax/bcl-2	control	control+smi0.5	DOX	DOX+smi0.5	DOX+smi0.25		c-Caspase3/Caspase3	control
		4.41176	40.2985	13.4328	8.46154			94.5275	169.843	79.7759	84.6916			100.997	188.137	124.362	163.578			95.0169	103.758	97.8041	97.8041		viability	95.0192	70.0249	69.074	68.5307	68.4628	53.4526		apoptosis rate %	4.3	4.9	14.2	7.8	8				99.1182	100.676	144.892	91.2743	131.602			75.9684
		6.99301	26.2443	17	9.90099			111.797	452.597	108.028	97.4136			107.62	165.452	85.5865	127.438			79.6875	97.424	99.7044	100.465			100.724	79.8732	77.2244	75.5264	68.7344	59.6332			5.7	6	15.5	7.8	8.3				98.7905	86.2646	219.226	74.0754	127.535			147.91
																										104.256	82.5221	76.3414	73.6926	68.5986	64.3876			6.1	6.6	18.8	6.3	9.5				102.091	105.948	136.522	111.706	112.461			76.1221
[truncated: 4 more columns]

## Sheet: figure5AB
				control	control+SMI	DOX	DOX+SMI-H	DOX+SMI-L				control	control+SMI	DOX	DOX+SMI-L	DOX+SMI-H
		MitoSOX fluorescence intensity(of Control,%)	of control	102.001	96.8687	113.317	100.449	104.778			relative intensity of green/red fluorescence	0.495019	0.455631	0.937404	0.618983	0.524981
				99.5238	97.8801	127.075	104.018	96.1969				0.479842	0.490677	1.10444	0.846088	0.634278
				98.4749	90.8623	127.157	102.803	109.223				0.519194	0.59977	1.53174	0.800083	0.706689

## Sheet: figure6ABCDEFG
	OCR (pmol/min/Cells)														control	control+SMI	DOX	DOX+SMI
time (min)	Control			Control+SMI			DOX			DOX+SMI				basal respiration OCR (pmol/min/Cells)	609604	584871	391500	247969
1.37309	763048	812857	923810												608700	751054	322376	297854
9.94276	789619	828143	951381												696958	689549	431003	202688
18.5425	805190	846190	955333
27.1794	386048	458190	535095												control	control+SMI	DOX	DOX+SMI
35.7468	420952	463238	506048											maximal respiration OCR (pmol/min/Cells)	1078309	1090545	778730	428780
44.2989	415000	456429	486571												1096523	1189036	725481	462009
52.9811	1188286	1283095	1481714												1246952	1186421	799222	354919
61.5285	1266952	1321000	1504524
70.0311	1273905	1334048	1505286
78.9174	195571	237524	258333												control	control+SMI	DOX	DOX+SMI
87.702	223429	255571	275238											spare respiratory capacity OCR (pmol/min/Cells)	468706	505674	387230	180811
96.2088	224857	252857	263476												487824	437983	403104	164154
1.37309				812520	941480	970840									549995	496872	368219	152231
9.94276				837440	947320	984080
18.5425				840000	935440	985080
27.1794				481440	496960	549880
35.7468				464400	485600	556400
44.2989				450800	488760	544000									control	control+SMI	DOX	DOX+SMI
52.9811				1220560	1272880	1378800								ATP production OCR (pmol/min/Cells)	390217	389212	213500	14744.6
61.5285				1279440	1326520	1427040									389773	446668	179884	58805.4
70.0311				1345680	1373440	1481960									468742	441082	213264	25740
78.9174				255160	184400	295560
87.702				264120	199800	315200									control	control+SMI	DOX	DOX+SMI
96.2088				260200	192240	316960								proton leak OCR (pmol/min/Cells)	219387	195659	178001	233224
1.37309							818286	675810	730095						218926	304386	142492	239049
9.94276							825333	782571	744571						228216	248467	217739	176948
18.5425							832857	765905	760857
27.1794							625524	664571	542476						control	control+SMI	DOX	DOX+SMI
35.7468							631619	582381	545619					non mitochondrial oxygen consumption OCR (pmol/min/Cells)	195592	255142	441354	414815
44.2989							619333	586000	547619						237510	184386	443523	412309
52.9811							1032286	988381	987048						258356	295541	329876	382215
61.5285							944190	1127524	1082095
70.0311							1220095	1169048	1129143
78.9174							441333	443524	329905
87.702							458571	464000	347905
96.2088							461714	458095	331714
1.37309										585467	627600	533600
9.94276										584667	656133	567867
18.5425										662800	710133	584933
27.1794										657467	659067	588667
35.7468										648000	651333	559200
44.2989										652267	668133	582000
52.9811										791600	806800	658000
61.5285										820667	823200	716267
70.0311										843600	874267	737200
78.9174										414800	412267	382267
87.702										435467	434400	380000
96.2088										386933	437200	382800

## Sheet: figure7ACDE
PI3K/GAPDH	Control	DOX	DOX+SMI	DOX+DRZ		annexin v-pi	control	control+SMI0.5	DOX	DOX+SMI0.5	DOX+ly294002	DOX+SMI0.5+ly294002					control	control+SMI0.5	DOX	DOX+SMI0.5	DOX+ly294002	DOX+SMI0.5+ly294002			control	control+SMI0.5	DOX	DOX+SMI0.5	DOX+ly294002	DOX+SMI0.5+ly294002
Protein Relative Expression (of control,%)	106.509	50.3673	185.151	81.5219		apoptosis rate%	5.1	6.1	14.4	7.9	12.4	9.6			MitoSOX fluorescence intensity(of Control,%)	of control	101.786	103.24	113.554	104.088	127.034	121.179		relative intensity of green/red fluorescence	0.433501	0.453617	1.21496	0.520649	0.923659	0.980705
	94.3871	75.1298	192.298	105.652			5.7	6	15.9	7.7	17.5	9.4					104.414	94.478	130.537	100.766	113.509	108.154			0.555348	0.533345	0.935329	0.638828	1.02075	0.978371
	99.1043	73.6532	123.166	134.058			6.1	4.6	18.9	6.6	15.6	12					93.8003	103.671	136.02	106.49	116.363	120.25			0.535506	0.618995	1.59379	0.757466	1.00866	1.04261
(p-AKT/gapdh)/(AKT/gapdh)	Control	DOX	DOX+SMI	DOX+DRZ
Protein Relative Expression (of control,%)	100.676	39.3781	91.8829	115.285
	85.471	33.4063	86.6978	136.576
	113.853	23.9189	61.7541	104.536
(p-GSK/gapdh)/(GSK/gapdh)	Control	DOX	DOX+SMI	DOX+DRZ
Protein Relative Expression (of control,%)	96.1877	44.6568	88.4663	136.797
	91.8534	47.2092	97.9211	103.243
	111.959	56.9786	102.458	107.489

## Sheet: figure8A
			dish1	dish2	dish3					dish1	dish2	dish3
	AR	CON	7.93125	8.45859	7.01364			FF	CON	5.26389	5.85306	7.9753
		CON+SMI	7.98227	8.37949	9.12414				CON+SMI	6.55834	6.41559	7.56342
		DOX	2.77573	3.41492	3.57673				DOX	2.8191	3.17586	3.0787
		DOX+SMI	6.5464	7.5941	6.10681				DOX+SMI	5.29791	4.95736	4.80268

## Sheet: figure8B
		control	control+SMI	DOX	DOX+SMI			control	control+SMI	DOX	DOX+SMI			control	control+SMI	DOX	DOX+SMI
	L-OPA1/S-OPA1	92.1781	120.63	45.1531	57.8914		MFN1/GAPDH	110.242	70.2011	86.5944	96.9324		MFN2/GAPDH	86.1461	115.951	67.8164	125.428
		102.91	118.495	49.8448	58.6984			114.257	77.7403	84.8843	91.3388			94.2635	92.3565	86.133	115.399
		104.912	108.296	52.5412	78.4106			75.5007	61.4283	76.039	73.0678			119.59	106.461	87.505	78.1637
		control	control+SMI	DOX	DOX+SMI			control	control+SMI	DOX	DOX+SMI			control	control+SMI	DOX	DOX+SMI
	(p-Drp1-616/GAPDH)/(Drp1/GAPDH)	116.605	91.7509	205.982	158.192		(p-Drp1-673/GAPDH)/(Drp1/GAPDH)	88.0622	106.827	76.0913	90.2355		FIS1/GAPDH	117.423	133.979	80.819	108.042
		94.6607	108.036	234.394	251.94			97.7335	116.176	62.2456	96.1845			92.4567	122.124	97.2535	101.773
		88.7345	75.324	201.904	249.421			114.204	91.3618	70.4103	83.8692			90.12	105.24	116.788	177.681

## Sheet: figure8CD
		control	control+SMI	DOX	DOX+SMI						control	control+SMI	DOX	DOX+SMI	DOX+SMI+compoundC	DOX+compoundC
	(p-AMPK/GAPDH)/(AMPK/GAPDH)	92.0177	124.73	59.7355	175.915					(p-Drp1-673/GAPDH)/(Drp1/GAPDH)	117.675	127.117	66.7639	85.6149	4.50359	4.81726
		109.165	136.324	50.21	132.553						86.2836	106.196	64.6317	105.424	10.5356	8.81716
		98.8175	96.6681	51.4349	100.364						96.0414	118.597	49.3968	74.2475	11.7274	8.07472
